# Supplementary material for: Plasma Lipidomics Reveals Insights into Anti-Obesity Effect of Chrysanthemum morifolium Ramat Leaves and Its Constituent Luteolin in High-Fat Diet-Induced Dyslipidemic Mice
Source: Nutrients. 2020 Sep 29;12(10):2973. doi: 10.3390/nu12102973 (PMC7650530; doi:10.3390/nu12102973)
Supplement: Supplementary file 1 [file nutrients-12-02973-s001.zip › Table S1.xlsx]

## Sheet: Sheet1
Table S1. Identified potential lipid biomarkers in plasma indicating statistically significant difference among sampling groups.
No.	Metabolite	Contents (µM)				p value
		ND	HFD	CLE	LU	ND vs HFD	HFD vs CLE	HFD vs LU
1	CE 14:0	10.4±1.0	13.3±1.3	13.9±0.7	13.0±0.8	<0.001***	0.755	0.953
2	CE 16:0	148.3±17.4	295.2±40.3	253.4±13.9	229.0±28.8	<0.001***	0.114	0.007**
3	CE 16:1	309.5±29.5	568.3±57.3	481.6±83.9	443.0±42.6	<0.001***	0.102	0.011*
4	CE 18:0	5.1±1.4	15.5±3.3	14.0±2.0	12.1±2.0	<0.001***	0.721	0.12
5	CE 18:1	899.3±119.7	2337.3±435.8	1913.1±172.2	1754.6±233.5	<0.001***	0.105	0.017*
6	CE 18:2	3636.4±361.6	6300.5±339.2	6004.8±664.1	5589.3±183.4	<0.001***	0.681	0.065
7	CE 20:2	3.0±0.6	9.9±1.5	7.9±1.3	6.7±0.7	<0.001***	0.039*	0.001**
8	CE 20:3	229.9±47.6	676.6±60.7	474.8±194.9	417.5±46.9	<0.001***	0.029*	0.005**
9	CE 20:4	7080.6±777.4	8864.7±491.5	6971.7±1316.9	6691.1±822.8	0.012*	0.015*	0.005**
10	CE 20:5	16.3±3.1	86.0±8.6	67.2±14.3	64.2±5.1	<0.001***	0.014*	0.004**
11	CE 22:4	7.1±1.1	8.8±1.0	6.5±1.2	5.7±0.8	0.036*	0.011*	<0.001***
12	CE 22:5	219.8±22.6	95.1±10.7	80.5±18.7	65.5±9.3	<0.001***	0.517	0.049*
13	CE 22:6	399.0±48.0	1124.7±129.3	824.3±151.4	802.6±101.1	<0.001***	0.003**	0.001**
14	LPC 14:0	1.3±0.1	1.0±0.2	1.1±0.1	1.1±0.1	0.031*	0.648	0.875
15	LPC 16:0	327.5±19.8	367.1±42.1	296.4±32.9	282.4±24.8	0.163	0.011*	0.002**
16	LPC 16:1	12.9±1.1	10.5±0.9	11.0±1.0	10.1±0.9	0.002**	0.86	0.909
17	LPC 18:0	143.6±19.4	177.8±20.3	131.6±26.2	129.1±16.9	0.048*	0.013*	0.008**
18	LPC 18:1	108.6±7.4	170.6±25.1	142.1±12.8	122.3±10.5	<0.001***	0.048*	<0.001***
19	LPC 18:3	4.3±0.8	2.0±0.2	2.8±0.7	2.4±0.3	<0.001***	0.135	0.728
20	LPC 20:1	2.4±0.4	4.2±0.2	3.4±0.9	2.8±0.3	<0.001***	0.167	0.004**
21	LPC 20:2	1.3±0.3	3.4±0.6	2.3±0.9	2.0±0.2	<0.001***	0.047*	0.008**
22	LPC 20:3	12.2±2.0	31.4±3.6	20.5±8.3	16.6±3.0	<0.001***	0.009**	<0.001***
23	LPC 20:4	105.0±11.4	120.3±15.4	86.6±16.9	74.9±11.0	0.257	0.006**	<0.001***
24	LPC 20:5	0.17±0.05	0.53±0.09	0.50±0.07	0.47±0.04	<0.001***	0.954	0.564
25	LPC 22:4	1.4±0.2	1.1±0.2	0.9±0.2	0.7±0.1	0.036*	0.096	0.002**
26	LPC 22:5	11.1±0.5	5.0±0.	4.1±1.0	3.1±0.4	<0.001***	0.283	0.003**
27	LPC 22:6	11.6±0.8	26.3±2.4	18.3±4.4	17.2±3.0	<0.001***	0.002**	<0.001***
28	PC 32:0 (16:0/16:0)	19.2±3.0	33.2±8.8	23.7±3.5	22.6±3.9	0.002**	0.058	0.031*
29	PC 34:0 (16:0/18:0)	5.3±1.5	8.4±2.0	5.7±0.9	5.4±0.7	0.007**	0.04*	0.018*
30	PC 34:1 (16:0/18:1)	314.9±32.1	554.5±139.7	479.6±63.3	435.0±59.9	<0.001***	0.528	0.162
31	PC 36:1 (18:0/18:1)	45.1±8.0	71.7±12.2	63.6±4.5	60.8±8.0	<0.001***	0.486	0.243
32	PC 36:2 (18:0/18:2)	209.6±34.2	294.7±35.1	304.1±24.4	296.9±15.4	<0.001***	0.956	0.999
33	PC 36:3 (18:1/18:2)	105.3±11.4	249.2±38.1	217.3±25.4	202.5±12.2	<0.001***	0.212	0.037*
34	PC 38:3 (18:0/20:3)	30.7±8.1	84.8±10.3	61.6±25.5	58.9±4.6	<0.001***	0.075	0.042*
35	PC 38:4 (18:0/20:4)	341.6±59.6	380.2±47.2	279.9±41.0	269.3±49.1	0.553	0.025*	0.013*
36	PC 38:5 (18:1/20:4)	175.0±14.7	190.4±22.7	152.7±18.9	134.7±19.3	0.522	0.028*	0.001**
37	PC 38:6 (16:0/22:6)	101.5±7.3	233.2±59.0	178.6±31.2	181.2±29.8	<0.001***	0.132	0.161
38	PC 38:7 (16:1/22:6)	3.3±0.2	6.8±1.2	6.0±0.7	5.6±0.8	<0.001***	0.39	0.103
39	PC 40:5 (18:0/22:5)	28.4±4.0	7.5±1.3	6.6±1.7	5.6±1.3	<0.001***	0.932	0.611
40	PC 40:6 (18:0/22:6)	22.6±3.1	43.8±5.6	33.6±4.3	36.4±4.4	<0.001***	0.009**	0.07
41	PC 40:7 (18:1/22:6)	12.7±1.5	32.1±3.2	24.5±2.3	24.1±2.4	<0.001***	<0.001***	<0.001***
42	CER 34:1 (d18:1/16:0)	0.07±0.01	0.17±0.03	0.11±0.02	0.12±0.04	<0.001***	0.019*	0.072
43	CER 40:1 (d18:1/22:0)	0.36±0.03	0.49±0.05	0.46±0.07	0.46±0.11	0.019*	0.829	0.884
44	CER 41:1 (d18:1/23:0)	0.09±0.01	0.19±0.04	0.16±0.02	0.16±0.02	<0.001***	0.144	0.222
45	CER 42:1 (d18:1/24:0)	0.30±0.02	0.46±0.09	0.42±0.04	0.41±0.06	0.001**	0.72	0.61
46	CER 42:2 (d18:1/24:1)	0.38±0.06	0.75±0.19	0.57±0.04	0.55±0.10	<0.001***	0.083	0.054
47	SM 32:1 (d18:1/14:0)	1.9±0.3	2.8±0.3	2.3±0.5	2.2±0.5	0.003**	0.27	0.08
48	SM 34:0 (d18:0/16:0)	1.2±0.2	2.4±0.5	1.9±0.3	1.9±0.3	<0.001***	0.104	0.113
49	SM 34:1 (d18:1/16:0)	38.1±3.7	79.2±12.1	59.9±10.3	59.0±10.6	<0.001***	0.025*	0.019*
50	SM 34:2 (d18:2/16:0)	6.3±0.5	8.5±0.9	7.8±0.7	7.6±1.0	<0.001***	0.514	0.268
51	SM 36:1 (d18:1/18:0)	5.8±1.1	9.8±1.5	7.2±1.2	7.6±1.5	<0.001***	0.025*	0.072
52	SM 36:2 (d18:2/18:0)	2.2±0.3	3.9±0.4	3.1±0.2	3.1±0.4	<0.001***	0.015*	0.01*
53	SM 36:3 (d18:2/18:1)	0.5±0.1	1.0±0.1	0.9±0.1	0.8±0.2	<0.001***	0.264	0.184
54	SM 38:1 (d18:1/20:0)	6.4±0.7	9.2±1.1	8.2±1.7	8.6±1.3	0.004**	0.521	0.87
55	SM 38:2 (d18:1/20:1)	2.2±0.3	3.9±0.5	3.2±0.5	3.1±0.4	<0.001***	0.096	0.059
56	SM 40:2 (d18:2/22:0)	16.3±1.8	28.9±4.6	24.7±6.0	24.6±3.2	<0.001***	0.402	0.387
57	SM 42:2 (d18:1/24:1)	40.5±4.7	86.9±18.9	68.7±9.6	70.3±13.4	<0.001***	0.152	0.209
58	SM 42:3 (d18:2/24:1)	10.0±0.9	19.0±2.7	15.7±2.2	16.2±2.3	<0.001***	0.104	0.199
Data depict the mean ± standard error of the mean (SEM) results for each group.
ap values are determined by Tukey's multiple comparisons test. (*p < 0.05, **p < 0.01, ***p < 0.001)
